# Supplementary material for: Functional Antimicrobial Surface Coatings Deposited onto Nanostructured 316L Food-Grade Stainless Steel
Source: Nanomaterials (Basel). 2021 Apr 20;11(4):1055. doi: 10.3390/nano11041055 (PMC8074267; doi:10.3390/nano11041055)
Supplement: Supplementary file 1 [file nanomaterials-11-01055-s001.zip]

Archive with 1 entries (1 files):
- nanomaterials-1179820-supplementary.pdf
